# Supplementary material for: In Situ Raman Spectroscopy for Early Corrosion Detection in Coated AA2024-T3
Source: Sensors (Basel). 2024 Dec 31;25(1):179. doi: 10.3390/s25010179 (PMC11723063; doi:10.3390/s25010179)
Supplement: Supplementary file 1 [file sensors-25-00179-s001.zip]

Archive with 1 entries (1 files):
- sensors-3346078-supplementary.pdf
